# Supplementary material for: Data from brain activity during visual working memory replicates the correlation between contralateral delay activity and memory capacity
Source: Data Brief. 2019 Dec 23;28:105042. doi: 10.1016/j.dib.2019.105042 (PMC7093813; doi:10.1016/j.dib.2019.105042)
Supplement: Multimedia component 1 [file mmc1.xml]

<?xml version="1.0" encoding="utf-8" standalone="no"?>
<data>
  <datasets>
    <author>mvillena@ug.uchile.cl;mavillena@uc.cl</author>
    <type>1</type>
    <dataset>
      <name>Data from brain activity during visual working memory</name>
      <caption />
      <description>EEG raw data from 23 participants while they performed a change detection task used in Vogel 2004. The task involved three different memory loads (one, two and four items).</description>
      <filetype>
        <name />
      </filetype>
      <filesize />
      <source>0</source>
      <sourcename>Original Data</sourcename>
      <access>
        <type>1</type>
        <name>Data available in data repository</name>
        <reponame>Mendeley Data</reponame>
        <PersistentId>10.17632/j2v7btchdy.1</PersistentId>
        <deeplinkurl>http://dx.doi.org/10.17632/j2v7btchdy.1</deeplinkurl>
      </access>
    </dataset>
  </datasets>
</data>
